# Supplementary material for: Enhancing post-thaw quality of ram epididymal sperm by supplementation of rutin in cryopreservation extender
Source: Sci Rep. 2023 Jul 5;13:10873. doi: 10.1038/s41598-023-38022-y (PMC10322927; doi:10.1038/s41598-023-38022-y)
Supplement: Supplementary file 1 — Supplementary Information. [file 41598_2023_38022_MOESM1_ESM.xls]

## Sheet: Sheet1
repeat	Treatments	TM	PM	VAP	VSL	VCL	LIN	STR	ALH	BCF	Membrane integrity	Abnormal forms	Viable	Apoptotic	dead	Mitochondria activity	ROS	ATP	SOD	TAC	GPx
1	0 mM	45.31	14.74	59.29	38.04	123.28	30.86	64.16	7.89	16.93	42.65	20.81	40.09	28.45	31.46	31.74	4.82	86.39	90.41	1.08	51.85
2	0 mM	31.15	17.11	57.63	41.64	120.44	34.57	72.25	7.93	15.11	42.25	26.75	41.59	32.23	26.18	38.8	5.26	91.09	78.92	0.66	45
3	0 mM	39.89	15.74	57.12	38.73	106.59	36.34	67.8	8.1	20.21	37.96	23	47.8	25.86	26.34	39.15	4.62	87.45	116.23	0.78	54.13
4	0 mM	48.35	16.66	54.35	40.01	90.22	44.35	73.62	6.02	15.45	44.64	21.14	39.83	27.92	32.25	43.33	4.71	97.56	91.13	1.33	54.07
5	0 mM	48.76	15.81	61.97	33.14	109.2	30.35	53.48	7.77	16.14	41.45	27.33	37.5	22.56	39.94	34.74	4.98	85.46	87.23	0.93	48.81
6	0 mM	49.09	17.58	58.96	42	106.94	39.27	71.23	7.7	20.6	37.32	21.92	39.35	30.86	29.79	43.19	4.75	89.93	126.32	0.59	50.22
7	0 mM	34.81	17.66	55.36	40.01	100.55	39.79	72.27	7.86	19.12	43.88	27.51	30.3	25.74	43.96	36.14	4.81	89.32	148.64	0.91	55.16
8	0 mM	44.8	16.59	65.39	46.15	113.07	40.82	70.58	7.92	24.27	41.53	19.55	43.02	27.07	29.91	38.07	4.97	94.77	122.21	1.29	50.05
1	0.5 mM	49.2	20.97	61.51	35.05	118.49	29.58	56.98	7.29	22.34	48.69	26.78	47.2	30.92	21.88	43.48	5.14	85.2	127.32	1.57	51.35
2	0.5 mM	46.54	19.4	60.29	43.49	106.31	40.91	72.13	7.7	23.23	44.59	21.41	37.17	29.53	33.3	45.24	5	87.56	108.13	0.85	44.78
3	0.5 mM	46.02	17.25	59.27	39.43	106.31	37.09	66.53	7.64	16.75	49.17	17.86	46.83	14.3	38.87	44.72	4.26	95.85	102.94	0.73	56.97
4	0.5 mM	52.2	18.32	68.8	48.62	106.56	45.63	70.67	7.08	17.69	46.79	23.65	47.68	31.14	21.18	46.54	5.16	91.75	97.84	1.71	52.88
5	0.5 mM	46.85	18.61	55.59	43.47	111.45	39	78.2	7.32	23.01	34.06	14.87	43.66	25.75	30.59	38.85	3.93	106.33	105.26	0.88	57.91
6	0.5 mM	47.35	21.75	56.38	39.13	101.99	38.37	69.4	7.86	16.54	44.71	22.11	38.38	29.83	31.79	41.21	4.44	92.99	96.36	0.9	56.35
7	0.5 mM	40.47	15.56	63.72	35.25	109.51	32.19	55.32	7.31	20.74	42.3	25.7	45.53	26.78	27.69	47	5.01	101.7	113.75	1.06	54.78
8	0.5 mM	41.34	22.26	57.75	43.98	113.25	38.83	76.16	7.04	17.39	44.31	19.91	44.7	22.84	32.46	40.06	4.61	92.57	117.06	1.2	50.67
1	0.75 mM	58.59	30.44	67.2	55.77	119.19	46.79	82.99	6.87	21.18	67.72	15.4	55.56	19.25	25.19	52.9	2.96	110.8	121.14	2.14	57
2	0.75 mM	58.87	30.84	65.32	52.51	119.91	43.79	80.39	6.57	19.65	51.42	20.11	58.68	16.52	24.8	65.07	2.51	101.34	123.87	2.27	63.91
3	0.75 mM	64.53	27.07	66.89	45.42	123.4	36.81	67.9	6.01	22.77	56.83	20.71	59.4	18.52	22.08	60.27	2.39	115	144.93	2.3	59.66
4	0.75 mM	61.05	27.5	73.12	51.74	118.74	43.57	70.76	7.96	22.44	60.11	21.24	61.86	12.09	26.05	60.87	3.59	107.21	65.83	1.97	68.08
5	0.75 mM	65.01	30.42	69.96	43.6	118.24	36.87	62.32	7.91	25.69	63.41	21.52	59.29	16.43	24.28	61.75	2.98	110.67	125.13	2.13	76.95
6	0.75 mM	63.9	29.55	67.81	47.59	119.47	39.83	70.18	7.31	30.66	60.98	6.96	66.08	11.07	22.85	59.06	2.15	110.34	140.27	2.16	69.64
7	0.75 mM	63.8	29.81	69.89	41.24	116.19	35.49	59.01	7.01	31.18	60.01	25.84	68.21	16.04	15.75	62.87	3.09	105.38	129.5	2.16	64.48
8	0.75 mM	64.31	30.54	69.77	49.93	114.58	43.58	71.56	7.68	22.69	57.21	22.29	57.82	13.29	28.89	65.36	2.53	110.56	118.7	2.19	61.88
1	1 mM	71.39	33.47	72.36	48.95	113.93	42.96	67.65	7.87	19.46	62.52	16.23	59.94	15.13	24.93	57.71	2.73	118.5	123.31	2.4	73.51
2	1 mM	66.07	26.82	61.38	52.04	131.12	39.69	84.78	6.31	26.12	59.66	17	60.93	14.66	24.41	61.82	2.79	102	153.56	2.47	60.9
3	1 mM	54.22	32.84	69.45	55.63	125.3	44.4	80.1	5.83	24.61	59.43	19.73	67.2	13.05	19.75	65.6	2.92	125.38	110.02	2.65	72.44
4	1 mM	60.96	28.42	69.54	53.7	109.33	49.12	77.22	8.84	20.86	72.77	21.41	63.32	12.61	24.07	71.26	2.78	121.73	169.76	1.64	66.74
5	1 mM	73.76	37.89	69.96	48.49	129.57	37.42	69.31	6.78	33.7	61.01	17.17	65.79	15.4	18.81	60.53	2.29	108.98	129.24	2.73	69.77
6	1 mM	59.01	31.22	58.82	46.73	118.58	39.41	79.45	6.9	26.68	59.18	19.46	61.8	15.42	22.78	65.38	2.16	93.03	102.39	1.81	69.17
7	1 mM	63.08	34.52	74.91	48.3	121.03	39.91	64.48	7.98	23.06	58.98	18.9	58.8	9.59	31.61	60.3	2.75	120.32	85.5	2.59	64.63
8	1 mM	64.55	33.47	77.5	45.94	103.39	44.43	59.28	6.47	30.21	60.44	17.4	64.9	17.77	17.33	63.48	2.75	111.02	112.1	2.01	66.07
1	1.25 mM	42.79	17.17	64.18	37.51	102.21	37.54	58.44	8.29	18.41	36.53	19.5	41.34	30.66	28	38	4.62	92.9	117.41	0.93	56.51
2	1.25 mM	38.36	14.22	53.1	42.63	102.02	36.77	80.28	7.4	14.27	43.55	24.22	40.33	26.51	33.16	37.83	5.53	88.6	90.08	0.86	51.43
3	1.25 mM	42.45	15.75	50.5	38.37	102.99	41.39	75.98	7.84	18.2	42.28	26.07	43.89	30.36	25.75	41.53	6.39	92.5	107.6	0.95	51.35
4	1.25 mM	39.93	15.6	58.83	42.11	111.52	37.76	71.58	8.79	15.16	42.24	19.28	42.09	27.32	30.59	42.16	5.37	82.89	110.11	0.89	46.52
5	1.25 mM	39.38	15.63	53.66	35.18	110.62	31.8	65.56	7.91	19.91	36.66	19.95	37.07	28.52	34.41	36.58	5.25	78.48	95.89	1.18	46.08
6	1.25 mM	43.37	17.72	59.82	40.86	104.96	38.93	68.3	8.22	17.82	37.52	26.58	30.16	26.54	43.3	37.76	5.5	92.54	127.26	0.79	51.24
7	1.25 mM	41.34	16.95	52.41	36.43	102.48	35.55	69.51	6.33	21.66	36.16	24.22	40.45	32.48	27.07	35.08	4.93	87.83	113.53	0.85	56.64
8	1.25 mM	42.6	14.95	65.26	40.61	124.54	32.61	62.23	7.14	19.78	44.7	28.06	41.54	23.47	34.99	32.39	4.35	92.71	101.17	0.99	46.24
